# Supplementary material for: Blockade of the SRC/STAT3/BCL-2 Signaling Axis Sustains the Cytotoxicity in Human Colorectal Cancer Cell Lines Induced by Dehydroxyhispolon Methyl Ether
Source: Biomedicines. 2023 Sep 13;11(9):2530. doi: 10.3390/biomedicines11092530 (PMC10526010; doi:10.3390/biomedicines11092530)
Supplement: Supplementary file 1 [file biomedicines-11-02530-s001.zip]

Archive with 1 entries (1 files):
- biomedicines-2567987-supplementary.pdf
